# Supplementary material for: HLA-E Polymorphism Determines Susceptibility to BK Virus Nephropathy after Living-Donor Kidney Transplant
Source: Cells. 2019 Aug 7;8(8):847. doi: 10.3390/cells8080847 (PMC6721664; doi:10.3390/cells8080847)
Supplement: Supplementary file 1 [file cells-08-00847-s001.zip]

Archive with 1 entries (1 files):
- cells-543425-supplementary.pdf
